# Supplementary material for: GxxxG Motif Stabilize Ion-Channel like Pores through Cα―H···O Interaction in Aβ (1-40)
Source: Int J Mol Sci. 2023 Jan 22;24(3):2192. doi: 10.3390/ijms24032192 (PMC9917128; doi:10.3390/ijms24032192)
Supplement: Supplementary file 1 [file ijms-24-02192-s001.zip]

Archive with 1 entries (1 files):
- ijms-2145727-supplementary.pdf
